# Supplementary material for: Evaluation of Class IIa Histone Deacetylases Expression and In Vivo Epigenetic Imaging in a Transgenic Mouse Model of Alzheimer’s Disease
Source: Int J Mol Sci. 2021 Aug 11;22(16):8633. doi: 10.3390/ijms22168633 (PMC8395513; doi:10.3390/ijms22168633)
Supplement: Supplementary file 1 [file ijms-22-08633-s001.zip]

Archive with 1 entries (1 files):
- ijms-1288722-SI.pdf
